# Supplementary material for: Subjective Trusts for the Control of Mobile Robots under Uncertainty
Source: Entropy (Basel). 2022 Jun 5;24(6):790. doi: 10.3390/e24060790 (PMC9223294; doi:10.3390/e24060790)
Supplement: Supplementary file 1 [file entropy-24-00790-s001.zip]

Archive with 6 entries (6 files):
- VideoS1.avi
- VideoS2.avi
- VideoS3.avi
- VideoS4.avi
- VideoS5.avi
- VideoS6.avi
